# Supplementary material for: Cgm1 is a β-galactoside α-(1 → 4)-mannosyltransferase involved in the biosynthesis of capsular glucuronoxylomannogalactan in Cryptococcus neoformans
Source: J Biol Chem. 2025 Aug 26;301(10):110632. doi: 10.1016/j.jbc.2025.110632 (PMC12493134; doi:10.1016/j.jbc.2025.110632)
Supplement: Supplemental Tables [file mmc2.xlsx]

## Sheet: Sheet1
	Table S1. Summary of searches for 3D structures in the PDB using the predicted structure of Cgm1 by the Dali server (Top 20)
	Chain	Z score	rmsd (Å)	lali	nres	%id	Description
	8ovt-A	15.9	2.7	182	288	18	Yersinia enterocolitica YeGT Glycosyltransferase
	4mix-A	14.4	2.6	170	276	18	Photorhabdus asymbiotica subsp. asymbiotica ATCC 43949 PaToxG Glycosyltransferase
	6eql-A	14	3.7	220	255	8	Human Glycogenin-1 (GYG1)
	5uqk-A	13.9	2.8	169	537	15	Clostridium difficile toxin A (TcdA) glucosyltransferase
	7u2p-A	13.8	2.8	168	542	15	Clostridium difficile toxin A (TcdA) glucosyltransferase
	3ss1-A	13.7	2.9	169	537	15	Clostridium difficile toxin A (TcdA) glucolsyltransferase
	3v8y-A	13.6	4	223	259	7	apo-glycogenin truncated at residue 270
	3srz-A	13.6	2.6	168	537	16	Clostridium difficile toxin A (TcdA) glucolsyltransferase
	2vkd-B	13.6	2.9	170	538	14	Lethal toxin from Clostridium sordellii
	4ueg-B	13.5	3.6	209	249	9	human glycogenin-2
	5uql-A	13.5	2.6	168	542	16	Clostridium difficile toxin A (TcdA) glucosyltransferase
	1zct-B	13.4	3.6	212	258	8	glycogenin truncated at residue 270
	3usr-A	13.4	3.9	215	259	8	Y194F glycogenin mutant truncated at residue 270
	8cvz-J	13.4	3.8	218	261	8	Human glycogenin-1 and glycogen synthase-1 complex
	7zxw-A	13.4	4.1	221	283	11	UDP-Glucose Glycoprotein Glucosyltransferase from Chaetomium thermophilum
	8x4j-A	13.3	3.4	184	446	17	glycosyltransferase domain of Legionella SetA
	6u4b-A	13.3	3.6	228	570	11	WbbM bifunctional glycosytransferase
	7zhb-A	13.3	4.4	223	286	11	UDP-Glucose Glycoprotein Glucosyltransferase from Chaetomium thermophilum
	5vqm-B	13.3	2.8	169	528	14	Clostridium difficile TcdB-GTD bound to PA41 Fab
	8x4k-A	13.2	3.6	185	452	17	glycosyltransferase domain of Legionella SetA

## Sheet: Sheet2
	Table S2. Strains used in this study
	Strains	Genotype	Source
	H99	wild-type Serotype A	Obtained from FGSC
	cgm1Δ	cgm1 :: NAT	This study
	cgm2Δ	cgm2 :: HYG	This study
	cgm1Δ cgm2Δ	cgm1 :: NAT cgm2 :: HYG	This study
	cap59Δ	cap59 :: NEO	Kadooka et al. 2024a
	cap59Δ cgm1Δ	cgm1:: NAT , cap59:: NEO	This study
	cap59Δ cgm2Δ	cap59 :: NEO, cgm2 :: HYG	This study
	cgm1Δ + CGM1	cgm1:: NAT :: CGM1-HYG	This study
	cap59Δ cgm1Δ + CGM1	cap59 :: NEO, cgm1 :: NAT :: CGM1-HYG	This study

## Sheet: Sheet3
	Table S3. Primers used in this study
	M13-F	TGTAAAACGACGGCCAGTG	Huang et al. 2022
	M13-R	GCGGATAACAATTTCACACAGG	Huang et al. 2022
	U6-F	AATTGGAGCTCCACCGCG	Huang et al. 2022
	U6-R	GGGAACAAAAGCTGGTACC	Huang et al. 2022
	gRNA-cap59-R1	AGGAGAGGGATCCTACGGGTAACAGTATACCCTGCCGGTG	Kadooka et al. 2024a
	gRNA-cap59-F2	ACCCGTAGGATCCCTCTCCTGTTTTAGAGCTAGAAATAGCAAGTT	Kadooka et al. 2024a
	cap59-del-F	GCTCGTGGCTCTATGCATGATGCCCTCGAAACATGGCAGCGCAGAGTATTCGCATGCAGGATTCGAGTG	Kadooka et al. 2024a
	cap59-del-R	GTACGCATAGATGTTCGGATGATGATCCTCAGACCGACCGTTCGCGCGAGGGAGCCATGAAGATCCTGAG	Kadooka et al. 2024a
	cap59-comf-F	CAAGTGGCATATTTCGTCG	Kadooka et al. 2024a
	cap59-comf-R	CGATACGATGGTTGAACAGAC	Kadooka et al. 2024a
	gRNA-cgm1-R1	CGAGCCCAGAGTGGAAGCATAACAGTATACCCTGCCGGTG	This study
	gRNA-cgm1-F2	ATGCTTCCACTCTGGGCTCGGTTTTAGAGCTAGAAATAGCAAGTT	This study
	cgm1-del-F	GTCTTGTCTTTTTATCAATACTCGTCTTCTTGTTCCTCGTCGCTTACACCGCATGCAGGATTCGAGTG	This study
	cgm1-del-R	GAGTCAGGGGACGCTTCCATACCCAGTGTCGTAGGGTAGTACAGTAGATCGGAGCCATGAAGATCCTGAG	This study
	cgm1-comf-F	GTACCCTGTATGCATTCCTTG	This study
	cgm1-comf-R	CTAGGGAGACGAACTCACAC	This study
	cgm2-gRNA-R1	TCTTTAACTCTGCCAGCTGGAACAGTATACCCTGCCGGTG	This study
	cgm2-gRNA-F2	CCAGCTGGCAGAGTTAAAGAGTTTTAGAGCTAGAAATAGCAAGTT	This study
	cgm2-del-F	CGCCAAACTGCCATCTTCTGCGTCGTCACAATTTCTTCCCACACAGCAACGCATGCAGGATTCGAGTG	This study
	cgm2-del-R	CCAGCGCTAGAACAGTGTCGTACTGAAGGAGAGACGCCGAGGAGAAGGAGGGAGCCATGAAGATCCTGAG	This study
	cgm2-comf-F	CTTGTCACGTTCAGCTCAG	This study
	cgm2-comf-R	GCATTGCAAAGTCCTTTG	This study
	NAT-gRNA-R1	TGTCGTCAAGAGTGGCGGCCAACAGTATACCCTGCCGGTG	This study
	NAT-gRNA-F2	GGCCGCCACTCTTGACGACAGTTTTAGAGCTAGAAATAGCAAGTT	This study
	cgm1-comp-1	GTATATTGGGCCCATCGC	This study
	cgm1-comp-2	CACTCGAATCCTGCATGCCTGGAGAGTTGGATCTTTGG	This study
	cgm1-comp-3	GCATGCAGGATTCGAGTG	This study
	cgm1-comp-4	GGAGCCATGAAGATCCTGAG	This study
	cgm1-comp-5	CTCAGGATCTTCATGGCTCCCGACTTTAACTGCCATTCTG	This study
	cgm1-comp-6	GCTTCTTATTGAAGAACCGG	This study
	cgm1-comp-comf-F	CTTTAGAGCCTGGAAAGATG	This study
	cgm1-comp-comf-R	GTGCGCCAACGTATCTTC	This study
	pET15-cgm1-F	ctctttcagggacccGGAAAATACACCTCCTCTCC	This study
	pET15-cgm1-R	cggatcctggtacccCTAATGTCCTCTCTTCCACTTTT	This study
	pET15-cgm2-F	ctctttcagggacccATATATTCGCGACGACCATC	This study
	pET15-cgm2-R	cggatcctggtacccCTAGTAGTAGCCACTAGCCCAG	This study
